# Supplementary material for: Prevalence and Characterization of Shiga Toxin Producing Escherichia coli Isolated from Animal Feed in Croatia
Source: Microorganisms. 2022 Sep 14;10(9):1839. doi: 10.3390/microorganisms10091839 (PMC9505133; doi:10.3390/microorganisms10091839)
Supplement: Supplementary file 1 [file microorganisms-10-01839-s001.zip]

Archive with 1 entries (1 files):
- microorganisms-1865265-supplementary.pdf
